# Supplementary material for: The 4-Year Experience with Implementation and Routine Use of Pathogen Reduction in a Brazilian Hospital
Source: Pathogens. 2021 Nov 18;10(11):1499. doi: 10.3390/pathogens10111499 (PMC8621808; doi:10.3390/pathogens10111499)
Supplement: Supplementary file 1 [file pathogens-10-01499-s001.zip]

Archive with 1 entries (1 files):
- pathogens-1456765-supplementary.pdf
